# Supplementary material for: Estimation of risk of neuropsychiatric adverse events from varenicline, bupropion and nicotine patch versus placebo: secondary analysis of results from the EAGLES trial using Bayes factors
Source: Addiction. 2021 Apr 22;116(10):2816–24. doi: 10.1111/add.15440 (PMC8612131; doi:10.1111/add.15440)
Supplement: Supplementary file 1 — Table S1 Supporting Information. [file ADD-116-2816-s001.xlsx]

## Sheet: Sheet1
Primary endpoint overall
	N	Total	Risk	RD	SE	LOWER CI	UPPER CI	P value	Assumed distribution	Prior RD	BF	L RR	U RR
Placebo	74	2014	0.0367428
Varenicline	80	2016	0.0396825
Bupropion	90	2006	0.0448654
Patch	78	2022	0.0385757
Varenicline versus placebo				0.00293974	0.00603954	-0.00889776	0.0147772	0.6264	Normal	0.039	0.07	0.015	Infinity
Bupropion versus placebo				0.0081226	0.00623983	-0.00410747	0.0203527	0.193	Normal	0.039	0.23	0.032	Infinity
Patch versus placebo				0.00183287	0.00599295	-0.00991331	0.013579	0.76	Normal	0.039	0.06	0.013	Infinity
Varenicline versus patch				0.00110687	0.00610285	-0.0108547	0.0130684	0.856	Normal	0.039	0.05	0.012	Infinity
Bupropion versus patch				0.00628974	0.00630113	-0.00606047	0.0186399	0.318	Normal	0.039	0.14	0.024	Infinity
Primary endpoint non-psychiatric
	N	Total	Risk	RD	SE	LOWER CI	UPPER CI	P value	Assumed distribution	Prior RD	BF	L RR	U RR
Placebo	24	999	0.024024
Varenicline	13	990	0.0131313
Bupropion	22	989	0.0222447
Patch	25	1006	0.0248509
Varenicline versus placebo				-0.0108927	0.0060465	-0.0227438	0.000958422	0.072	Normal	0.026	0.08	0.004	Infinity
Bupropion versus placebo				-0.00177933	0.00674256	-0.0149948	0.0114361	0.792	Normal	0.026	0.08	0.01	Infinity
Patch versus placebo				0.000826871	0.00689631	-0.0126899	0.0143436	0.905	Normal	0.026	0.11	0.013	Infinity
Varenicline versus patch				-0.0117196	0.00609742	-0.0236705	0.000231369	0.055	Normal	0.026	0.07	0.009	Infinity
Bupropion versus patch				-0.0026062	0.00678827	-0.0159112	0.0106988	0.701	Normal	0.026	0.07	0.009	Infinity
Primary endpoint psychiatric
	N	Total	Risk	RD	SE	LOWER CI	UPPER CI	P value	Assumed distribution	Prior RD	BF	L RR	U RR
Placebo	50	1015	0.0492611
Varenicline	67	1026	0.0653021
Bupropion	68	1017	0.0668633
Patch	53	1016	0.0521654
Varenicline versus placebo				0.0160411	0.0102778	-0.00410344	0.0361856	0.119	Normal	0.053	0.52	0	0.067
Bupropion versus placebo				0.0176022	0.0103678	-0.00271871	0.0379232	0.09	Normal	0.053	0.71	0	0.078
Patch versus placebo				0.00290427	0.00973693	-0.0161801	0.0219887	0.766	Normal	0.053	0.07	0.021	Infinity
Varenicline versus patch				0.0131368	0.0103998	-0.00724688	0.0335205	0.207	Normal	0.053	0.3	0.051	Infinity
Bupropion versus patch				0.014698	0.0104888	-0.0058601	0.035256	0.161	Normal	0.053	0.4	0	0.06
Secondary endpoint overall
	N	Total	Risk	RD	SE	LOWER CI	UPPER CI	P value	Assumed distribution	Prior RD	BF	L RR	U RR
Placebo	18	2014	0.00893744
Varenicline	15	2016	0.00744048
Bupropion	18	2006	0.00897308
Patch	17	2022	0.00840752
Varenicline versus placebo				-0.00149696	0.00283923	-0.00706186	0.00406794	0.598	Normal	0.039	0.02	0.003	Infinity
Bupropion versus placebo				3.56428e-05	0.0029717	-0.00578888	0.00586017	0.99	Normal	0.039	0.02	0.005	Infinity
Patch versus placebo				-0.000529921	0.00291908	-0.00625133	0.00519149	0.856	Normal	0.039	0.02	0.005	Infinity
Varenicline versus patch				-0.000967041	0.0027904	-0.00643622	0.00450214	0.729	Normal	0.039	0.02	0.004	Infinity
Bupropion versus patch				0.000565563	0.00292507	-0.00516758	0.0062987	0.847	Normal	0.039	0.02	0.005	Infinity
Secondary endpoint non-psychiatric
	N	Total	Risk	RD	SE	LOWER CI	UPPER CI	P value	Assumed distribution	Prior RD	BF	L RR	U RR
Placebo	5	999	0.00500501
Varenicline	1	990	0.0010101
Bupropion	4	989	0.00404449
Patch	3	1006	0.00298211
Varenicline versus placebo				-0.0039949	0.00245035	-0.00879759	0.000807781	0.103	Normal	0.026	0.05	0.002	Infinity
Bupropion versus placebo				-0.000960516	0.00300963	-0.00685939	0.00493836	0.75	Normal	0.026	0.03	0.004	Infinity
Patch versus placebo				-0.0020229	0.00281788	-0.00754593	0.00350014	0.473	Normal	0.026	0.03	0.003	Infinity
Varenicline versus patch				-0.00197201	0.00199368	-0.00587962	0.0019356	0.323	Normal	0.026	0.03	0.002	Infinity
Bupropion versus patch				0.00106238	0.00265112	-0.00413381	0.00625857	0.689	Normal	0.026	0.04	0.006	Infinity
Secondary endpoint psychiatric
	N	Total	Risk	RD	SE	LOWER CI	UPPER CI	P value	Assumed distribution	Prior RD	BF	L RR	U RR
Placebo	13	1015	0.0128079
Varenicline	14	1026	0.0136452
Bupropion	14	1017	0.013766
Patch	14	1016	0.0137795
Varenicline versus placebo				0.000837342	0.00505717	-0.00907471	0.0107494	0.869	Normal	0.053	0.03	0.01	Infinity
Bupropion versus placebo				0.000958097	0.00508001	-0.00899873	0.0109149	0.85	Normal	0.053	0.03	0.01	Infinity
Patch versus placebo				0.000971646	0.00508258	-0.00899021	0.0109335	0.848	Normal	0.053	0.03	0.01	Infinity
Varenicline versus patch				-0.000134303	0.00514719	-0.0102228	0.0099542	0.979	Normal	0.053	0.03	0.08	Infinity
Bupropion versus patch				-1.35492e-05	0.00516964	-0.010146	0.0101189	0.998	Normal	0.053	0.03	0.08	Infinity
